# Supplementary material for: INSIDER: Interpretable sparse matrix decomposition for RNA expression data analysis
Source: PLoS Genet. 2024 Mar 14;20(3):e1011189. doi: 10.1371/journal.pgen.1011189 (PMC10965063; doi:10.1371/journal.pgen.1011189)
Supplement: S1 Table — The table shows that the loading of the 5th metagene for the early-mid fetal stage (the 5th stage) is highly positive, and its absolute value is much larger than that of the metagene for other developmental stages. Thus, the 5th metagene can be used to characterize the stage. Tab B. The loadings of all metagenes across all brain regions in the analysis of the BrainSpan dataset. The table shows that the loading of the 1st metagene for the striatum is highly positive, and its absolute value is much larger than that of the metagene for other brain regions. Thus, the 1st metagene can be used to characterize the brain region. (XLSX) [file pgen.1011189.s006.xlsx]

## Sheet: S1a
Table S1a: The loadings of all metagenes across brain development stages in the analysis of the BrainSpan dataset
Stages	MG1	MG2	MG3	MG4	MG5	MG6	MG7	MG8	MG9	MG10	MG11	MG12	MG13	MG14	MG15	MG16	MG17	MG18	MG19
Early fetal_2	-0.698939	-0.481584	-0.884803	-0.383335	0.117534	0.340742	1.47659	-0.147024	-2.85371	0.135754	-1.0691	-1.57173	-0.158638	-11.0245	-2.27332	7.74696	12.2749	-0.0957506	0.096396
Early fetal_3	0.347002	-1.59106	-0.246066	-5.94789	-1.86537	-0.258893	-0.265162	-1.07316	-6.07394	-0.174665	0.353281	0.455709	0.0521506	-10.9505	0.372146	8.28585	-2.7426	0.0792012	1.94231
Early mid-fetal_4	0.0491283	-0.929982	-0.252165	6.69688	-1.05022	0.121193	-0.0176205	-0.250054	-3.036	0.275364	-1.68636	0.69531	-0.0370325	-10.8581	1.02978	8.35458	-1.81998	0.41636	2.38084
Early mid-fetal_5	0.201261	-0.13709	-0.0782715	-1.01588	6.9188	-0.175416	-0.511079	0.670177	4.94391	-0.154491	0.370842	-0.894043	0.594636	-10.7381	0.437713	6.24127	-1.36275	2.27668	0.676059
Late mid-fetal_6	0.196636	2.15005	-0.178969	-0.758556	-3.20317	0.333458	-1.96074	2.08047	9.41153	-1.81254	-1.74445	-1.11538	1.36218	-10.5799	1.00469	4.29841	-2.29973	-1.54267	1.65967
Late fetal_7	-0.175006	0.351462	-0.282674	1.32303	-0.898304	0.0356	0.280464	-0.296418	3.30854	3.84743	7.54338	-0.944381	0.595188	-10.3997	-1.70632	1.2517	-0.33006	-3.13104	-8.41391
Neonatal and early infancy_8	0.54231	4.6803	0.118876	-0.306611	-0.133202	0.194093	-0.688033	-4.36712	0.648233	-7.08596	1.13665	-0.461579	0.092359	-10.229	0.520486	-4.21684	-0.194732	0.250911	-4.98698
Late infancy_9	0.519124	10.0183	0.858836	0.427074	-0.0284572	-0.307824	-0.96298	-0.811715	-1.44794	5.7781	-0.963692	0.0253527	-0.144259	-10.1898	0.0702385	-6.18321	0.022736	0.425751	3.63432
Early childhood_10	-0.0245357	-0.0618547	-0.221159	-0.109944	1.41396	0.144859	1.35798	2.4238	0.383264	0.497869	-7.99429	0.167081	-1.05681	-8.8082	-0.0540985	-5.65481	0.135012	-2.60642	-8.19647
Middle and late childhood_11	0.00522758	-0.524751	1.07853	-0.318777	0.786021	-0.146483	-0.241164	7.4581	-4.56935	-2.92965	4.5421	-0.33556	-0.164962	-9.94716	1.06001	-7.52302	-0.121281	-0.964361	1.32829
Adolescence_12	-0.186793	-4.5043	0.302616	0.137461	-1.95517	0.150564	0.987375	-0.429286	1.89186	1.57512	-2.25454	0.082762	-1.05146	-9.4947	2.16399	-6.91762	0.198642	4.64106	-3.09417
Young adulthood_13	0.0828601	-5.51565	0.488993	-0.608243	0.204371	0.113996	-1.2108	-1.27193	1.23814	0.149307	0.990868	0.142816	-1.06708	-9.84907	-1.58272	-7.02866	0.0248994	8.04109	1.0729
Middle adulthood_14	0.0891682	-4.77855	0.391348	-0.406695	0.703459	-0.147639	0.167976	-4.21636	0.759512	-0.41988	-0.277112	0.134533	-0.933504	-9.81229	-0.925812	-8.12701	0.364872	-8.08913	5.2073
1. The definition of developmental stages follows the same definition provided by the original study, which is also shown in Table 2 in the manuscript.
2. “MG” in the table is short for “metagene”.
3. The numbers marked in yellow correspond to the loadings discussed in the manuscript.
4. All numbers are rounded to two decimals for easy formatting.

## Sheet: S1b
Table S1b: The loadings of all metagenes across all brain regions in analysis of the BrainSpan dataset
abbr.	full name	MG1	MG2	MG3	MG4	MG5	MG6	MG7	MG8	MG9	MG10	MG11	MG12	MG13	MG14	MG15	MG16	MG17	MG18	MG19
Ocx	occipital neocortex	-1.18002	-0.134293	0.163462	-0.758063	-0.115529	-0.361179	-0.393546	-0.107697	-0.400745	0.0572851	0.240037	2.56367	-0.0739943	-5.05524	-1.32685	0.229945	2.9299	-0.106464	-0.557837
M1C-S1C	primary motor-sensory cortex (samples)	-1.05995	0.52161	0.00418448	-0.511996	-1.05331	1.29186	0.894221	1.02539	1.95576	-0.265346	-1.73583	2.45115	0.253817	-5.02681	-0.886132	-0.0643856	0.1467	-1.81703	0.848307
AMY	amygdaloid complex	0.790022	-0.981519	0.620911	-0.134399	0.498716	-1.04062	-3.01892	-0.456265	0.277974	0.981636	0.125868	-0.171246	0.757687	-5.3349	4.96726	-0.327708	2.6572	-1.18876	-2.24041
MGE	medial ganglionic eminence	2.98034	-0.659233	0.673719	-0.366938	0.0717903	-0.203116	0.761263	-0.0947404	0.699775	0.0857442	1.01521	-1.34524	0.999062	-4.88163	2.17504	-0.290088	1.19652	0.411838	0.422862
STC	posterior (caudal) superior temporal cortex (area 22c)	-1.20404	0.762872	1.2407	-0.0239123	0.393444	-2.22579	0.790117	0.166085	-0.279977	-0.482384	0.196978	1.11598	0.924644	-5.31259	-0.396266	-0.177499	-0.450958	-0.687003	0.505865
URL	upper (rostral) rhombic lip	-0.381868	0.389806	1.3003	0.946019	0.0270073	-0.567849	-0.49898	-0.752667	2.34203	-0.268473	-0.594825	-6.72756	-0.535318	-4.97686	-0.9462	-1.6116	-7.57158	1.92808	-0.774543
CGE	caudal ganglionic eminence	1.38126	-0.345389	0.549366	1.2381	-0.364698	-0.788667	0.79584	0.711734	-0.278852	0.650714	-0.113791	-0.0167354	1.21943	-4.91416	2.9012	0.392463	3.50273	-0.368528	-0.370468
DTH	dorsal thalamus	1.25598	1.19697	-2.74936	-0.413926	0.0325534	1.10363	1.50558	0.949538	0.636047	0.380627	0.17402	-7.21071	2.3619	-4.83353	0.307671	-1.85004	-1.76257	0.0828894	1.85348
MFC	anterior (rostral) cingulate (medial prefrontal) cortex	-1.13421	0.556835	0.688893	-0.226829	0.0846691	3.69339	-0.387663	-0.574634	-0.248742	-0.305933	0.0938667	1.02573	0.930929	-5.03848	0.640851	-0.146681	0.371135	-0.162282	0.110484
DFC	dorsolateral prefrontal cortex	-1.13845	0.471264	0.90178	0.0511229	-0.103947	2.87938	0.975982	0.524783	-0.58015	-0.187565	0.00559639	1.34912	0.810518	-5.14992	-0.342948	-0.377274	-0.383948	-0.654047	0.345125
OFC	orbital frontal cortex	-1.0427	0.189853	0.987729	-0.386164	0.0679374	3.03222	0.544342	-0.0434462	-0.375254	-0.000371939	0.348499	1.02039	0.907883	-5.16995	0.211293	-0.304452	0.00169995	-0.12167	-0.391811
LGE	lateral ganglionic eminence	3.03156	-0.562421	0.932808	0.449068	0.191186	0.00542024	0.728166	-0.238952	2.26088	-0.215477	-0.34444	-0.503743	0.801469	-4.87309	2.46383	-0.0964773	1.04301	1.04394	0.759429
ITC	inferolateral temporal cortex (area TEv, area 20)	-1.28947	0.731713	1.60749	-1.24586	1.19498	-1.7551	0.0466857	-0.486236	-1.47995	-0.671432	1.13565	0.503414	1.32324	-5.20447	2.50973	-0.120506	-0.592644	-0.658202	0.229412
HIP	hippocampus (hippocampal formation)	-0.874165	-0.758928	-0.246814	-0.539637	0.331674	-0.150894	-8.74053	0.653838	-0.959223	1.06417	-0.746189	0.465473	0.474211	-5.1981	-0.0797344	-0.585972	2.9548	-2.06353	-3.06209
VFC	ventrolateral prefrontal cortex	-0.986819	0.306203	0.759037	0.439089	-0.00763379	2.29348	0.964597	0.432437	0.0067102	0.206352	0.210268	1.20168	0.860171	-5.25339	-0.819798	-0.423888	-0.754913	-0.21038	-0.0542838
PCx	parietal neocortex	-1.15289	-0.48408	0.613745	-0.229986	0.250761	-0.227411	0.0771513	-0.662496	0.252807	-0.158323	-0.359024	2.64959	0.220893	-5.05424	-0.639369	0.311657	0.645883	1.3744	-0.605345
TCx	temporal neocortex	-0.972573	-1.46817	1.2664	-0.510659	0.636043	-0.940354	-0.0797615	-1.04127	-0.0749932	-0.46737	0.819951	2.10767	0.192434	-4.77063	0.304509	0.554937	-1.54452	2.5389	-0.327206
A1C	primary auditory cortex (core)	-1.20617	-0.0137573	1.10251	-0.950671	0.975831	-2.33903	1.44726	0.256869	-0.0617082	-0.217545	-0.378956	1.14447	0.668986	-5.13403	-0.543505	-0.453323	-0.609266	-0.640937	-0.0937757
V1C	primary visual cortex (striate cortex, area V1/17)	-0.899072	-0.184984	0.580949	0.756054	-1.2076	-4.20906	1.27671	-0.131535	1.03803	-0.108775	-1.53608	2.03671	-0.270487	-5.14689	-3.39207	-0.265551	0.21783	0.693491	0.242132
STR	striatum	10.8974	-1.23953	0.161272	-0.257004	-0.172886	0.170835	-1.69993	0.34442	-0.578806	0.21285	-0.703235	-0.298435	-0.170299	-5.2881	-1.06016	-0.807316	1.66784	-1.57144	-1.68504
M1C	primary motor cortex (area M1, area 4)	-0.899336	-0.342785	0.540879	1.11137	0.0784703	1.6393	1.14455	-0.153948	-0.35866	0.278821	-0.238781	1.43348	0.648965	-5.17506	-1.96355	-0.428781	-0.964607	0.862246	-0.578706
IPC	posteroventral (inferior) parietal cortex	-1.23943	0.502153	1.15836	-0.452841	0.186768	-1.01492	1.13593	0.160838	-0.971324	-0.680759	0.177445	1.32059	0.889432	-5.20102	-1.03198	-0.120217	-1.24534	0.261753	1.01416
S1C	primary somatosensory cortex (area S1, areas 3,1,2)	-0.904583	-0.0535548	0.658218	0.531663	-0.357991	0.118659	1.3507	-0.253345	-0.244784	0.133061	0.370008	1.48962	0.606017	-5.21824	-2.30356	-0.379727	-1.24325	0.340317	0.526013
CB	cerebellum	-1.13277	-0.0784529	1.21219	0.30546	-0.708694	-0.424122	-0.896768	-0.656971	2.40857	-0.355853	-0.215107	-9.00123	-2.63892	-5.1011	-1.32337	-2.07349	2.74403	0.965664	-2.56492
CBC	cerebellar cortex	-0.512437	0.227035	-1.70346	-0.418074	0.407662	0.409413	0.181416	0.345821	1.13404	0.242323	0.900574	-0.352735	-14.8336	-5.45124	0.555661	2.04782	1.14731	-0.113365	0.590605
MD	mediodorsal nucleus of thalamus	-0.177771	0.125567	-11.9293	0.327489	-0.326902	0.00864636	-0.491731	-0.14808	-1.5152	-0.226312	0.0993628	-1.87143	0.753402	-5.11987	0.135394	-2.12172	0.0457487	-0.437939	-0.83608
1. “MG” in the table is short for “metagene”.
2. The numbers marked in yellow correspond to the loadings discussed in the manuscript.
3. All numbers are rounded to two decimals for easy formatting.
