# Supplementary material for: INSIDER: Interpretable sparse matrix decomposition for RNA expression data analysis
Source: PLoS Genet. 2024 Mar 14;20(3):e1011189. doi: 10.1371/journal.pgen.1011189 (PMC10965063; doi:10.1371/journal.pgen.1011189)
Supplement: S2 Table — The table shows that the loadings of the 17th metagene are only negative for FWM (both left and right) and their absolute value is much larger than those for other brain regions. Therefore, this metagene can be utilized to reveal the functions of FWM in the brains of aged donors. (XLSX) [file pgen.1011189.s007.xlsx]

## Sheet: S2
Table S2: The loadings of all metagenes across all brain regions in the analysis of the Ageing, dementia, and TBI dataset
brain region	MG1	MG2	MG3	MG4	MG5	MG6	MG7	MG8	MG9	MG10	MG11	MG12	MG13	MG14	MG15	MG16	MG17	MG18	MG19	MG20	MG21	MG22	MG23
temporal neocortex_left	-0.0709409	0.116619	0.353768	0.368687	-0.427786	-0.417159	0.248935	0.377656	0.427022	0.0264359	0.0171114	-0.0103665	0.433797	-4.53664	1.42047	0.124663	2.3709	-1.961	-0.0104547	0.0743223	-0.616158	0.105735	0.112851
white matter of forebrain_right	0.0522277	-0.746608	-0.309885	-0.327468	-0.00593973	0.188802	0.191276	-0.578277	-0.720271	0.0401656	0.17353	-0.326765	-1.12971	-5.13644	-0.101955	-0.251107	-2.68198	-1.72345	-0.198255	-0.322074	-0.56379	-0.0993137	0.0783001
white matter of forebrain_left	0.0556251	-1.16795	-0.931705	-0.98139	-0.118278	0.399479	0.496559	-0.32867	-1.08984	0.200976	0.180421	-0.22272	-1.74347	-4.96499	-0.30714	-0.320286	-4.6165	-1.4747	0.441382	-0.0615733	-0.311062	-0.00545002	-0.0543471
hippocampus_right	-0.0604418	0.82885	0.328638	-0.0451937	0.747766	-0.0622313	0.0531625	0.0148149	0.22248	0.0285559	-0.0793912	-0.574429	-0.12693	-4.9019	-0.132022	-0.0201621	0.35609	6.28877	-0.290374	0.939578	-0.907569	-0.0190463	0.397336
parietal neocortex_right	-0.0326839	0.541093	0.403479	0.429776	0.125341	-0.192226	0.0887287	-0.0178486	0.382837	-0.0444767	0.0211267	-0.310404	0.642547	-4.76541	1.36459	0.0117536	2.14563	-2.02202	-0.282302	-0.130666	-0.855142	-0.00323668	-0.0496636
temporal neocortex_right	-0.0476337	0.176754	0.546367	0.653571	-0.237635	-0.0665021	0.0449173	0.220569	0.410506	-0.124042	-0.0400724	-0.122894	0.548851	-4.88422	1.13024	0.0260592	2.46982	-2.15732	-0.151771	-0.1263	-0.228654	-0.131086	0.0610429
hippocampus_left	-0.103256	1.02146	0.172109	-0.120322	0.889853	-0.00353923	0.372961	0.172747	0.139611	-0.0814926	-0.169303	-0.517862	-0.375032	-4.72764	-0.595797	0.0615298	0.160332	5.91851	0.358725	1.21462	-0.836668	0.0779444	0.399115
parietal neocortex_left	-0.0696839	0.546964	0.291942	0.029263	-0.00275107	-0.0370058	0.340318	0.409501	0.209228	-0.0229953	0.0281747	-0.130856	0.47325	-4.49168	1.59444	0.210354	2.14134	-1.96526	0.00243662	0.182997	-0.851314	0.0570423	-0.0304447
1. “FWM” is short for the white matter of the forebrain, “HPC” for the hippocampus, “TC” for the temporal neocortex, and “PC” for the parietal neocortex.
2. “MG” in the table is short for “metagene”.
3. The numbers marked in yellow correspond to the loadings discussed in the manuscript.
4. All numbers are rounded to two decimals for easy formatting.
