# Supplementary material for: INSIDER: Interpretable sparse matrix decomposition for RNA expression data analysis
Source: PLoS Genet. 2024 Mar 14;20(3):e1011189. doi: 10.1371/journal.pgen.1011189 (PMC10965063; doi:10.1371/journal.pgen.1011189)
Supplement: S3 Table — In the table, we compare INSIDER with other methods, including PCA/NMF, SDA, and the GLM-based methods for DEG analysis, in their abilities to handle more than 3-dimensional data, to incorporate interaction, to allow missing data, to reduce data dimensionality, to perform differential expression analysis, and to handle multidimensional (> = 3 dimensions) data that cannot fit into tensors. (XLSX) [file pgen.1011189.s008.xlsx]

## Sheet: S3
Table S3 Comparison of INSIDER with the other methods in their capabilities in accommodating different situations in analysis of gene expression data
Method	2D MF	more than 2D	Readily handle interactions	missing data	dimension reduction (low- rank representation)	differential expression	Data that doesn't fit into tensor (one observation per i*j*k combination)
PCA/NMF	✓			✓	✓	✓
SDA	✓	✓		✓	✓	✓
INSIDER	✓	✓	✓	✓	✓	✓	✓
DEG analysis						✓
The first three methods can also perform DEG analysis, but with a focus on the meta-genes.
